# Supplementary material for: ﻿Annotation and functional prediction of RNA helicases in Ustilago maydis
Source: IMA Fungus. 2025 Oct 2;16:e151785. doi: 10.3897/imafungus.16.151785 (PMC12511879; doi:10.3897/imafungus.16.151785)
Supplement: Supplementary material 2 — Supplementary tables [file imafungus-16-e151785-s002.xlsx]

## Sheet: Sheet1
Supplemental Material. Seto & Saville (2025), Annotation and functional predictions of RNA helicases in Ustilago maydis
Supplementary Table S1
STRING v. 12.0 - Predicted Functional Partners
RNA helicase	Predicted Functional Partner	UMAG Description	KEGG Pathway	KEGG BRITE	Score
UMAG_10602	UMAG_03642	uncharacterized protein	unspecified	unspecified	0.963
UMAG_10602	UMAG_03863	putative DNA-directed RNA polymerase II core subunit RPO21	RNA polymerase (uma03020) Nucleotide excision repair (uma03420)	Enzymes [uma01000] Transcription machinery [uma03021] DNA repair and recombination proteins [uma03400]	0.852
UMAG_10602	UMAG_10765	uncharacterized protein	DNA replication (uma03030)	Enzymes [uma01000] DNA replication proteins [uma03032]	0.706
UMAG_10602	UMAG_06164	Rat1	Ribosome biogenesis in eukaryotes (uma03008) RNA degradation (uma03018)	Enzymes [uma01000] Transcription machinery [uma03021] Messenger RNA biogenesis [uma03019] Ribosome biogenesis [uma03009] Transfer RNA biogenesis [uma03016]	0.644
UMAG_10602	UMAG_10033	Transcription elongation factor SPT5	Viral life cycle - HIV-1 (uma03250)	Transcription machinery [uma03021] Messenger RNA biogenesis [uma03019]	0.642
UMAG_10602	UMAG_04055	uncharacterized protein	mRNA surveillance pathway (uma03015)	Transcription machinery [uma03021] Messenger RNA biogenesis [uma03019]	0.603
UMAG_10602	UMAG_10727	uncharacterized protein	Cell cycle - yeast (uma04111)	Chromosome and associated proteins [uma03036]	0.574
UMAG_10602	UMAG_00978	putative exosome complex exonuclease	RNA degradation (uma03018)	Messenger RNA biogenesis [uma03019]	0.548
UMAG_10602	UMAG_11227	putative transcription elongation protein	Viral life cycle - HIV-1 (uma03250)	Transcription machinery [uma03021] Messenger RNA biogenesis [uma03019]	0.546
UMAG_10602	UMAG_11667	putative ATP-dependent RNA helicase MTR4	RNA degradation (uma03018)	Enzymes [uma01000] Messenger RNA biogenesis [uma03019] Spliceosome [uma03041] Ribosome biogenesis [uma03009] Transfer RNA biogenesis [uma03016]	0.543
UMAG_11428	UMAG_03549	uncharacterized protein	Nucleocytoplasmic transport (uma03013) mRNA surveillance pathway (uma03015)	Messenger RNA biogenesis [uma03019]	0.994
UMAG_11428	UMAG_00233	uncharacterized protein	Nucleocytoplasmic transport (uma03013) mRNA surveillance pathway (uma03015)	Messenger RNA biogenesis [uma03019]	0.985
UMAG_11428	UMAG_12159	uncharacterized protein	unspecified	unspecified	0.852
UMAG_11428	UMAG_03178	uncharacterized protein	Nucleocytoplasmic transport (uma03013) mRNA surveillance pathway (uma03015)	Messenger RNA biogenesis [uma03019]	0.832
UMAG_11428	UMAG_05695	putative eukaryotic peptide chain release factor GTP-binding subunit	mRNA surveillance pathway (uma03015)	Messenger RNA biogenesis [uma03019] Translation factors [uma03012]	0.802
UMAG_11428	UMAG_03494	mRNA polyadenylate-binding protein PAB1	mRNA surveillance pathway (uma03015) RNA degradation (uma03018)	Messenger RNA biogenesis [uma03019] Spliceosome [uma03041]	0.797
UMAG_11428	UMAG_12284	putative nuclear cap binding protein subunit 2	Nucleocytoplasmic transport (03013) mRNA surveillance pathway (uma03015) Spliceosome (uma03040)	Messenger RNA biogenesis [uma03019] Spliceosome [uma03041]	0.793
UMAG_11428	UMAG_04177	uncharacterized protein	mRNA surveillance pathway (uma03015)	Messenger RNA biogenesis [uma03019]	0.791
UMAG_11428	UMAG_10902	uncharacterized protein	Nucleocytoplasmic transport (03013) mRNA surveillance pathway (uma03015) Spliceosome (uma03040)	Messenger RNA biogenesis [uma03019] Spliceosome [uma03041]	0.791
UMAG_11428	UMAG_06211	uncharacterized protein	Nucleocytoplasmic transport (03013) mRNA surveillance pathway (uma03015) Spliceosome (uma03040)	Messenger RNA biogenesis [uma03019] Spliceosome [uma03041]	0.784
UMAG_01122	UMAG_10602	uncharacterized protein - Sen1	unspecified	Enzymes [uma01000] Transcription machinery [uma03021]	0.508
UMAG_10130	UMAG_03549	related to NMD2 - Nonsense-mediated mRNA decay protein 2	Nucleocytoplasmic transport (uma03013) mRNA surveillance pathway (uma03015)	Messenger RNA biogenesis [uma03019]	0.95
UMAG_10130	UMAG_00233	uncharacterized protein	Nucleocytoplasmic transport (uma03013) mRNA surveillance pathway (uma03015)	Messenger RNA biogenesis [uma03019]	0.93
UMAG_10130	UMAG_12159	uncharacterized protein	unspecified	unspecified	0.852
UMAG_10130	UMAG_03178	uncharacterized protein	Nucleocytoplasmic transport (uma03013) mRNA surveillance pathway (uma03015)	Messenger RNA biogenesis [uma03019]	0.832
UMAG_10130	UMAG_05695	putative eukaryotic peptide chain release factor GTP-binding subunit	mRNA surveillance pathway (uma03015)	Messenger RNA biogenesis [uma03019] Translation factors [uma03012]	0.802
UMAG_10130	UMAG_03494	mRNA polyadenylate-binding protein PAB1	mRNA surveillance pathway (uma03015) RNA degradation (uma03018)	Messenger RNA biogenesis [uma03019] Spliceosome [uma03041]	0.797
UMAG_10130	UMAG_12284	putative nuclear cap binding protein subunit 2	Nucleocytoplasmic transport (03013) mRNA surveillance pathway (uma03015) Spliceosome (uma03040)	Messenger RNA biogenesis [uma03019] Spliceosome [uma03041]	0.793
UMAG_10130	UMAG_04177	uncharacterized protein	mRNA surveillance pathway (uma03015)	Messenger RNA biogenesis [uma03019]	0.791
UMAG_10130	UMAG_10902	uncharacterized protein	Nucleocytoplasmic transport (03013) mRNA surveillance pathway (uma03015) Spliceosome (uma03040)	Messenger RNA biogenesis [uma03019] Spliceosome [uma03041]	0.791
UMAG_10130	UMAG_06211	uncharacterized protein	Nucleocytoplasmic transport (uma03013) mRNA surveillance pathway (uma03015) Spliceosome (uma03040)	Messenger RNA biogenesis [uma03019] Spliceosome [uma03041]	0.784
UMAG_05482	UMAG_06090	related to TIF3 - translation initiation factor eIF-4B	unspecified	Messenger RNA biogenesis [uma03019] Translation factors [uma03012]	0.992
UMAG_05482	UMAG_10524	related to TIF4631 - mRNA cap-binding protein (eIF4F), 150K subunit	unspecified	Messenger RNA biogenesis [uma03019] Translation factors [uma03012]	0.981
UMAG_05482	UMAG_03494	mRNA polyadenylate-binding protein PAB1	mRNA surveillance pathway (uma03015) RNA degradation (uma03018)	Messenger RNA biogenesis [uma03019] Spliceosome [uma03041]	0.979
UMAG_05482	UMAG_11749	putative translation initiation factor eIF3 subunit i	unspecified	Translation factors [uma03012]	0.965
UMAG_05482	UMAG_06377	uncharacterized protein - related to translation initiation factor eIF-4E	unspecified	Messenger RNA biogenesis [uma03019] Translation factors [uma03012]	0.961
UMAG_05482	UMAG_04299	translation initiation factor eIF3 core subunit b	unspecified	Messenger RNA biogenesis [uma03019] Translation factors [uma03012]	0.955
UMAG_05482	UMAG_10146	putative guanine nucleotide-binding protein subunit beta	unspecified	Messenger RNA biogenesis [uma03019] Exosome [uma04147]	0.951
UMAG_05482	UMAG_02442	related to translation elongation factor eEF1, gamma chain	unspecified	Messenger RNA biogenesis [uma03019] Translation factors [uma03012]	0.92
UMAG_05482	UMAG_10434	putative elongation factor 2	unspecified	Translation factors [uma03012] Exosome [uma04147]	0.912
UMAG_05482	UMAG_01463	putative translation initiation factor eIF2 subunit alpha	Autophagy - yeast (uma04138) Protein processing in endoplasmic reticulum (uma04141)	Translation factors [uma03012]	0.911
UMAG_06129	UMAG_10902	uncharacterized protein	Nucleocytoplasmic transport (03013) mRNA surveillance pathway (uma03015) Spliceosome (uma03040)	Messenger RNA biogenesis [uma03019] Spliceosome [uma03041]	0.999
UMAG_06129	UMAG_05829	putative mago nashi protein, exon junction complex	Nucleocytoplasmic transport (03013) mRNA surveillance pathway (uma03015) Spliceosome (uma03040)	Messenger RNA biogenesis [uma03019] Spliceosome [uma03041]	0.998
UMAG_06129	UMAG_11905	putative Pre-mRNA splicing factor cwc22	unspecified	Spliceosome [uma03041]	0.997
UMAG_06129	UMAG_03178	uncharacterized protein	Nucleocytoplasmic transport (03013) mRNA surveillance pathway (uma03015)	Messenger RNA biogenesis [uma03019]	0.995
UMAG_06129	UMAG_04753	related to SGD1 - essential nuclear protein, required for biogenesis of the small ribosomal subunit	unspecified	Protein phosphatases and associated proteins [uma01009]	0.98
UMAG_06129	UMAG_03567	related to LCP5 - U3 small nucleolar ribonucleoprotein involved in maturation of 18S rRNA	unspecified	Ribosome biogenesis [uma03009]	0.976
UMAG_06129	UMAG_00419	related to ATP-dependent RNA helicase	unspecified	unspecified	0.975
UMAG_06129	UMAG_00233	uncharacterized protein	Nucleocytoplasmic transport (03013) mRNA surveillance pathway (uma03015)	Messenger RNA biogenesis [uma03019]	0.972
UMAG_06129	UMAG_01688	related to mRNA export factor mex67	Ribosome biogenesis in eukaryotes (uma03008) Nucleocytoplasmic transport (03013) mRNA surveillance pathway (uma03015)	Messenger RNA biogenesis [uma03019] Spliceosome [uma03041]	0.967
UMAG_06129	UMAG_11511	RNA-binding protein YRA1	Nucleocytoplasmic transport (03013) mRNA surveillance pathway (uma03015) Spliceosome (uma03040)	Messenger RNA biogenesis [uma03019] Spliceosome [uma03041]	0.964
UMAG_10655	UMAG_03967	related to PAT1 - topoisomerase II-associated protein	RNA degradation (uma03018)	Messenger RNA biogenesis [uma03019]	0.998
UMAG_10655	UMAG_02968	related to LSM1 - Sm-like (Lsm) protein	RNA degradation (uma03018)	Messenger RNA biogenesis [uma03019]	0.998
UMAG_10655	UMAG_11794	related to SCD6 - protein may bind RNA and have a role in RNA processing	unspecified	Messenger RNA biogenesis [uma03019]	0.997
UMAG_10655	UMAG_10128	Sm-like protein LSM7	RNA degradation (uma03018) Spliceosome (uma03040)	Messenger RNA biogenesis [uma03019] Spliceosome [uma03041]	0.997
UMAG_10655	UMAG_05540	CCR4-NOT core subunit CDC39	RNA degradation (uma03018)	Messenger RNA biogenesis [uma03019]	0.988
UMAG_10655	UMAG_12199	related to decapping enzyme	unspecified	unspecified	0.987
UMAG_10655	UMAG_02425	putative CCR4-NOT core exoribonuclease subunit protein	RNA degradation (uma03018)	Messenger RNA biogenesis [uma03019]	0.984
UMAG_10655	UMAG_10379	related to CCR4 - component of the major cytoplasmic deadenylase (C-terminal fragment)	RNA degradation (uma03018)	Enzymes [uma01000] Messenger RNA biogenesis [uma03019]	0.981
UMAG_10655	UMAG_02696	CCR4-NOT core ubiquitin-protein ligase subunit MOT2	RNA degradation (uma03018)	Enzymes [uma01000] Messenger RNA biogenesis [uma03019]	0.978
UMAG_10655	UMAG_03863	putative DNA-directed RNA polymerase II core subunit RPO21	RNA polymerase (uma03020) Nucleotide excision repair (uma03420)	Enzymes [uma01000] Transcription machinery [uma03021] DNA repair and recombination proteins [uma03400]	0.953
UMAG_03765	UMAG_01089	related to nucleoporin (Nup159)	unspecified	Messenger RNA biogenesis [uma03019]	0.993
UMAG_03765	UMAG_10234	related to GLE1 - RNA export mediator	unspecified	Messenger RNA biogenesis [uma03019]	0.973
UMAG_03765	UMAG_01688	related to mRNA export factor mex67	Nucleocytoplasmic transport (uma03013) mRNA surveillance pathway (uma03015)	Messenger RNA biogenesis [uma03019]	0.73
UMAG_03765	UMAG_03762	related to GLE2 - required for nuclear pore complex structure and function	Nucleocytoplasmic transport (uma03013)	Messenger RNA biogenesis [uma03019] Chromosome and associated proteins [uma03036]	0.567
UMAG_03765	UMAG_02859	putative exportin CRM1	Ribosome biogenesis in eukaryotes (uma03008) Nucleocytoplasmic transport (uma03013) Viral life cycle - HIV-1 (uma03250)	Messenger RNA biogenesis [uma03019] Ribosome biogenesis [uma03009] Transfer RNA biogenesis [uma03016] Chromosome and associated proteins [uma03036]	0.52
UMAG_03765	UMAG_06201	putative RuvB family ATP-dependent DNA helicase pontin	ATP-dependent chromatin remodeling (uma03082)	Enzymes [uma01000] Chromosome and associated proteins [uma03036] Cilium and associated proteins [uma03037]	0.464
UMAG_03765	UMAG_10699	putative karyopherin alpha	Nucleocytoplasmic transport (uma03013)	Chromosome and associated proteins [uma03036]	0.43
UMAG_11769	UMAG_11511	RNA-binding protein YRA1	Nucleocytoplasmic transport (03013) mRNA surveillance pathway (uma03015) Spliceosome (uma03040)	Messenger RNA biogenesis [uma03019] Spliceosome [uma03041]	0.995
UMAG_11769	UMAG_10793	uncharacterized protein	Nucleocytoplasmic transport (03013) mRNA surveillance pathway (uma03015) Spliceosome (uma03040)	Messenger RNA biogenesis [uma03019] Spliceosome [uma03041]	0.989
UMAG_11769	UMAG_03089	uncharacterized protein	unspecified	unspecified	0.945
UMAG_11769	UMAG_05225	uncharacterized protein	unspecified	Messenger RNA biogenesis [uma03019]	0.929
UMAG_11769	UMAG_06129	putative ATP-dependent RNA helicase	Nucleocytoplasmic transport (uma03013) mRNA surveillance pathway (uma03015) Spliceosome (uma03040)	Enzymes [uma01000] Messenger RNA biogenesis [uma03019] Spliceosome [uma03041] Ribosome biogenesis [uma03009] Translation factors [uma03012]	0.916
UMAG_11769	UMAG_03260	uncharacterized protein	Nucleocytoplasmic transport (03013)	Messenger RNA biogenesis [uma03019] Spliceosome [uma03041]	0.894
UMAG_11769	UMAG_10902	related to Y14, exon junction complex	Nucleocytoplasmic transport (03013) mRNA surveillance pathway (uma03015) Spliceosome (uma03040)	Messenger RNA biogenesis [uma03019] Spliceosome [uma03041]	0.894
UMAG_11769	UMAG_04563	related to nuclear matrix protein p84	Nucleocytoplasmic transport (03013) Spliceosome (uma03040)	Messenger RNA biogenesis [uma03019] Spliceosome [uma03041]	0.893
UMAG_11769	UMAG_00859	uncharacterized protein	unspecified	unspecified	0.878
UMAG_11769	UMAG_02777	related to THO complex subunit 3	Nucleocytoplasmic transport (03013) Spliceosome (uma03040)	Messenger RNA biogenesis [uma03019] Spliceosome [uma03041]	0.857
UMAG_05873	UMAG_02442	related to translation elongation factor eEF1, gamma chain	unspecified	Messenger RNA biogenesis [uma03019] Translation factors [uma03012]	0.92
UMAG_05873	UMAG_11749	putative translation initiation factor eIF3 subunit i	unspecified	Translation factors [uma03012]	0.89
UMAG_05873	UMAG_04299	translation initiation factor eIF3 core subunit b	unspecified	Messenger RNA biogenesis [uma03019] Translation factors [uma03012]	0.87
UMAG_05873	UMAG_11827	ribosomal 40S subunit protein S6	Ribosome (uma03010)	Ribosome [uma03011]	0.837
UMAG_05873	UMAG_05559	putative translation initiation factor eIF5	unspecified	Translation factors [uma03012]	0.82
UMAG_05873	UMAG_10434	putative elongation factor 2	unspecified	Translation factors [uma03012] Exosome [uma04147]	0.799
UMAG_05873	UMAG_01463	putative translation initiation factor eIF2 subunit alpha	Autophagy - yeast (uma04138) Protein processing in endoplasmic reticulum (uma04141)	Translation factors [uma03012]	0.789
UMAG_05873	UMAG_10146	putative guanine nucleotide-binding protein subunit beta	unspecified	Translation factors [uma03012] Exosome [uma04147]	0.787
UMAG_05873	UMAG_06129	putative ATP-dependent RNA helicase	Nucleocytoplasmic transport (uma03013) mRNA surveillance pathway (uma03015) Spliceosome (uma03040)	Enzymes [uma01000] Messenger RNA biogenesis [uma03019] Spliceosome [uma03041] Ribosome biogenesis [uma03009] Translation factors [uma03012]	0.784
UMAG_05873	UMAG_10334	ribosomal 40S subunit protein S3	Ribosome (uma03010)	Ribosome [uma03011]	0.78
UMAG_10410	UMAG_05714	related to ERB1 - Protein required for maturation of the 25S and 5.8S ribosomal RNAs	unspecified	Ribosome biogenesis [uma03009]	0.999
UMAG_10410	UMAG_15016	mRNA-binding ribosome synthesis protein NOP7	unspecified	Ribosome biogenesis [uma03009]	0.998
UMAG_10410	UMAG_01608	uncharacterized protein - related to UTP30 - subunit of U3-containing 90S pre-ribosome	unspecified	Ribosome biogenesis [uma03009]	0.997
UMAG_10410	UMAG_03939	uncharacterized protein - related to NOP15 - protein involved in 60S ribosomal subunit biogenesis	unspecified	Ribosome biogenesis [uma03009]	0.997
UMAG_10410	UMAG_11727	related to YTM1 - microtubule-interacting protein	unspecified	Ribosome biogenesis [uma03009]	0.997
UMAG_10410	UMAG_01467	putative nucleolar protein	unspecified	Enzymes [uma01000] Ribosome biogenesis [uma03009]	0.995
UMAG_10410	UMAG_01252	putative 60S ribosome biogenesis nucleolar G-protein	Ribosome biogenesis in eukaryotes (uma03008)	Ribosome biogenesis [uma03009]	0.995
UMAG_10410	UMAG_00318	uncharacterized protein - related to MRT4 - protein involved in mRNA turnover	unspecified	Ribosome biogenesis [uma03009]	0.995
UMAG_10410	UMAG_05722	putative 40S ribosome biogenesis GTP-binding protein	Ribosome biogenesis in eukaryotes (uma03008)	Ribosome biogenesis [uma03009]	0.994
UMAG_10410	UMAG_02662	putative periodic tryptophan protein PWP2	Ribosome biogenesis in eukaryotes (uma03008)	Ribosome biogenesis [uma03009]	0.994
UMAG_11989	UMAG_10737	uncharacterized protein - related to UTP14 - subunit of U3-containing small subunit processome complex	Ribosome biogenesis in eukaryotes (uma03008)	Ribosome biogenesis [uma03009]	0.996
UMAG_11989	UMAG_00189	pre-rRNA-processing protein ESF1	unspecified	unspecified	0.996
UMAG_11989	UMAG_10410	ATP-dependent RNA helicase HAS1	unspecified	Enzymes [uma01000] Spliceosome [uma03041] Ribosome biogenesis [uma03009]	0.992
UMAG_11989	UMAG_01091	rRNA-processing protein SAS10	unspecified	Ribosome biogenesis [uma03009]	0.987
UMAG_11989	UMAG_04789	uncharacterized protein - related to ESF2 - essential nucleolar protein involved in pre-18S rRNA processing	unspecified	Ribosome biogenesis [uma03009]	0.985
UMAG_11989	UMAG_03363	rRNA-processing protein UTP22	Ribosome biogenesis in eukaryotes (uma03008)	Ribosome biogenesis [uma03009]	0.984
UMAG_11989	UMAG_11642	related to UTP18 - possible U3 snoRNP protein involved in maturation of pre-18S rRNA	Ribosome biogenesis in eukaryotes (uma03008)	Ribosome biogenesis [uma03009]	0.981
UMAG_11989	UMAG_01310	snoRNA-binding rRNA-processing protein NOP14	unspecified	Ribosome biogenesis [uma03009]	0.979
UMAG_11989	UMAG_04753	related to SGD1 - essential nuclear protein, required for biogenesis of the small ribosomal subunit	unspecified	Protein phosphatases and associated proteins [uma01009]	0.978
UMAG_11989	UMAG_00179	uncharacterized protein - RRP36	unspecified	Ribosome biogenesis [uma03009]	0.974
UMAG_03268	UMAG_04298	putative required for ribosome synthesis, methylase	unspecified	Enzymes [uma01000] Ribosome biogenesis [uma03009]	0.983
UMAG_03268	UMAG_01467	putative nucleolar protein	unspecified	Enzymes [uma01000] Ribosome biogenesis [uma03009]	0.976
UMAG_03268	UMAG_05714	related to ERB1 - Protein required for maturation of the 25S and 5.8S ribosomal RNAs	unspecified	Ribosome biogenesis [uma03009]	0.967
UMAG_03268	UMAG_01252	putative 60S ribosome biogenesis nucleolar G-protein	Ribosome biogenesis in eukaryotes (uma03008)	Ribosome biogenesis [uma03009]	0.958
UMAG_03268	UMAG_11727	related to YTM1 - microtubule-interacting protein	unspecified	Ribosome biogenesis [uma03009]	0.953
UMAG_03268	UMAG_04809	related to EBP2 - required for pre-rRNA processing and ribosomal subunit assembly	unspecified	Ribosome biogenesis [uma03009]	0.948
UMAG_03268	UMAG_11787	putative 60S ribosome biogenesis protein	unspecified	Ribosome biogenesis [uma03009]	0.947
UMAG_03268	UMAG_05428	ATPase-activating ribosome biosynthesis protein	Ribosome (uma03010)	Ribosome [uma03011]	0.946
UMAG_03268	UMAG_02343	mRNA-binding ribosome synthesis protein NOC2	unspecified	Ribosome biogenesis [uma03009]	0.941
UMAG_03268	UMAG_15016	mRNA-binding ribosome synthesis protein NOP7	unspecified	Ribosome biogenesis [uma03009]	0.939
UMAG_06228	UMAG_04298	putative required for ribosome synthesis, methylase	unspecified	Ribosome biogenesis [uma03009]	0.94
UMAG_06228	UMAG_10683	putative ATP-dependent RNA helicase	unspecified	Enzymes [uma01000] Ribosome biogenesis [uma03009]	0.915
UMAG_06228	UMAG_03892	putative ATP dependent DEAD-box family RNA helicase - DBP9	unspecified	Enzymes [uma01000] Ribosome biogenesis [uma03009]	0.887
UMAG_06228	UMAG_01310	snoRNA-binding rRNA-processing protein NOP14	unspecified	Ribosome biogenesis [uma03009]	0.884
UMAG_06228	UMAG_11989	putative RNA-dependent ATPase - Dbp4	unspecified	Enzymes [uma01000] Ribosome biogenesis [uma03009]	0.881
UMAG_06228	UMAG_00678	related to RRP5 - processing of pre-ribosomal RNA	unspecified	Ribosome biogenesis [uma03009]	0.879
UMAG_06228	UMAG_05714	related to ERB1 - Protein required for maturation of the 25S and 5.8S ribosomal RNAs	unspecified	Ribosome biogenesis [uma03009]	0.878
UMAG_06228	UMAG_02346	putative RNA-binding protein	unspecified	Ribosome biogenesis [uma03009]	0.877
UMAG_06228	UMAG_01732	putative RNA helicase required for pre-rRNA processing	unspecified	Enzymes [uma01000] Ribosome biogenesis [uma03009]	0.87
UMAG_06228	UMAG_11642	related to UTP18 - possible U3 snoRNP protein involved in maturation of pre-18S rRNA	Ribosome biogenesis in eukaryotes (uma03008)	Ribosome biogenesis [uma03009]	0.868
UMAG_05214	UMAG_01091	rRNA-processing protein SAS10	unspecified	Ribosome biogenesis [uma03009]	0.996
UMAG_05214	UMAG_03567	related to LCP5 - U3 small nucleolar ribonucleoprotein involved in maturation of 18S rRNA	unspecified	Ribosome biogenesis [uma03009]	0.99
UMAG_05214	UMAG_00189	pre-rRNA-processing protein ESF1	unspecified	unspecified	0.982
UMAG_05214	UMAG_10047	related to UTP7 - nucleolar protein, component of the small subunit processome	unspecified	Ribosome biogenesis [uma03009]	0.975
UMAG_05214	UMAG_00678	uncharacterized protein - related to RRP5 - processing of pre-ribosomal RNA	unspecified	Ribosome biogenesis [uma03009]	0.958
UMAG_05214	UMAG_10683	putative ATP-dependent RNA helicase	unspecified	Enzymes [uma01000] Ribosome biogenesis [uma03009]	0.957
UMAG_05214	UMAG_03241	putative required for 40S ribosome biogenesis	unspecified	Ribosome biogenesis [uma03009]	0.957
UMAG_05214	UMAG_05714	related to ERB1 - Protein required for maturation of the 25S and 5.8S ribosomal RNAs	unspecified	Ribosome biogenesis [uma03009]	0.955
UMAG_05214	UMAG_01310	snoRNA-binding rRNA-processing protein NOP14	unspecified	Ribosome biogenesis [uma03009]	0.946
UMAG_05214	UMAG_11689	rRNA-processing protein SOF1	unspecified	Ribosome biogenesis [uma03009] Ubiquitin system [uma04121]	0.932
UMAG_10241	UMAG_01091	rRNA-processing protein SAS10	unspecified	Ribosome biogenesis [uma03009]	0.993
UMAG_10241	UMAG_00419	related to ATP-dependent RNA helicase - DHR2	unspecified	unspecified	0.991
UMAG_10241	UMAG_03363	rRNA-processing protein UTP22	Ribosome biogenesis in eukaryotes (uma03008)	Ribosome biogenesis [uma03009]	0.984
UMAG_10241	UMAG_04789	uncharacterized protein - related to ESF2 - essential nucleolar protein involved in pre-18S rRNA processing	unspecified	Ribosome biogenesis [uma03009]	0.984
UMAG_10241	UMAG_00743	rRNA-binding ribosome biosynthesis protein UTP25	unspecified	Ribosome biogenesis [uma03009]	0.944
UMAG_10241	UMAG_10047	related to UTP7 - nucleolar protein, component of the small subunit processome	unspecified	Ribosome biogenesis [uma03009]	0.932
UMAG_10241	UMAG_10683	putative ATP-dependent RNA helicase	unspecified	Enzymes [uma01000] Ribosome biogenesis [uma03009]	0.93
UMAG_10241	UMAG_06195	18S rRNA pseudouridine methyltransferase	Ribosome biogenesis in eukaryotes (uma03008)	Enzymes [uma01000] Ribosome biogenesis [uma03009]	0.928
UMAG_10241	UMAG_00678	related to RRP5 - processing of pre-ribosomal RNA	unspecified	Ribosome biogenesis [uma03009]	0.928
UMAG_10241	UMAG_11707	ribosome biosynthesis protein NOC4	unspecified	Ribosome biogenesis [uma03009]	0.911
UMAG_03170	UMAG_03844	related to SSF1 - Nucleolar protein involved in the assembly of the large ribosomal subunit	unspecified	Ribosome biogenesis [uma03009]	0.983
UMAG_03170	UMAG_00516	related to Nucleolar protein NOP4	Ribosome biogenesis in eukaryotes [uma03008]	Ribosome biogenesis [uma03009]	0.982
UMAG_03170	UMAG_15016	mRNA-binding ribosome synthesis protein NOP7	unspecified	Ribosome biogenesis [uma03009]	0.981
UMAG_03170	UMAG_02343	mRNA-binding ribosome synthesis protein NOC2	unspecified	Ribosome biogenesis [uma03009]	0.973
UMAG_03170	UMAG_04298	putative required for ribosome synthesis, methylase	unspecified	Ribosome biogenesis [uma03009]	0.973
UMAG_03170	UMAG_01467	putative nucleolar protein	unspecified	Enzymes [uma01000] Ribosome biogenesis [uma03009]	0.97
UMAG_03170	UMAG_03939	related to NOP15 - protein involved in 60S ribosomal subunit biogenesis	unspecified	Ribosome biogenesis [uma03009]	0.959
UMAG_03170	UMAG_05714	related to ERB1 - Protein required for maturation of the 25S and 5.8S ribosomal RNAs	unspecified	Ribosome biogenesis [uma03009]	0.959
UMAG_03170	UMAG_11642	related to UTP18 - possible U3 snoRNP protein involved in maturation of pre-18S rRNA	Ribosome biogenesis in eukaryotes [uma03008]	Ribosome biogenesis [uma03009]	0.957
UMAG_03170	UMAG_01153	snoRNA-binding rRNA-processing protein DIP2	Ribosome biogenesis in eukaryotes [uma03008]	Ribosome biogenesis [uma03009]	0.95
UMAG_05200	UMAG_05714	related to ERB1 - Protein required for maturation of the 25S and 5.8S ribosomal RNAs	unspecified	Ribosome biogenesis [uma03009]	0.971
UMAG_05200	UMAG_01467	putative nucleolar protein	unspecified	Enzymes [uma01000] Ribosome biogenesis [uma03009]	0.966
UMAG_05200	UMAG_15016	mRNA-binding ribosome synthesis protein NOP7	unspecified	Ribosome biogenesis [uma03009]	0.953
UMAG_05200	UMAG_04298	putative required for ribosome synthesis, methylase	unspecified	Ribosome biogenesis [uma03009]	0.95
UMAG_05200	UMAG_03939	related to NOP15 - protein involved in 60S ribosomal subunit biogenesis	unspecified	Ribosome biogenesis [uma03009]	0.93
UMAG_05200	UMAG_02343	mRNA-binding ribosome synthesis protein NOC2	unspecified	Ribosome biogenesis [uma03009]	0.916
UMAG_05200	UMAG_01310	snoRNA-binding rRNA-processing protein NOP14	unspecified	Ribosome biogenesis [uma03009]	0.901
UMAG_05200	UMAG_03844	related to SSF1 - Nucleolar protein involved in the assembly of the large ribosomal subunit	unspecified	Ribosome biogenesis [uma03009]	0.901
UMAG_05200	UMAG_10683	putative ATP-dependent RNA helicase	unspecified	Enzymes [uma01000] Ribosome biogenesis [uma03009]	0.899
UMAG_05200	UMAG_01091	rRNA-processing protein SAS10	unspecified	Ribosome biogenesis [uma03009]	0.892
UMAG_04080	UMAG_02868	putative ribosomal elongation factor EF-2	Spliceosome (uma03040)	Spliceosome [uma03041]	0.97
UMAG_04080	UMAG_02281	putative pre-mRNA splicing factor prp1	Spliceosome (uma03040)	Spliceosome [uma03041]	0.962
UMAG_04080	UMAG_04411	uncharacterized protein - related to CEF1 - required during G2/M transition	Spliceosome (uma03040)	Spliceosome [uma03041] DNA repair and recombination proteins [uma03400]	0.948
UMAG_04080	UMAG_06377	uncharacterized protein - related to translation initiation factor eIF-4E	unspecified	Messenger RNA biogenesis [uma03019] Translation factors [uma03012]	0.871
UMAG_04080	UMAG_10397	putative F1F0 ATP synthase subunit beta	Oxidative phosphorylation (uma00190) Metabolic pathways (uma01100)	Enzymes [uma01000]	0.865
UMAG_04080	UMAG_10213	putative F1F0 ATP synthase subunit alpha	Oxidative phosphorylation (uma00190) Metabolic pathways (uma01100)	Oxidative phosphorylation [uma00190]	0.857
UMAG_04080	UMAG_05090	putative F1F0-ATPase complex, subunit F1 gamma	Oxidative phosphorylation (uma00190) Metabolic pathways (uma01100)	Oxidative phosphorylation [uma00190]	0.854
UMAG_04080	UMAG_10655	putative DExD/H-box ATP-dependent RNA helicase DHH1	RNA degradation (uma03018)	Enzymes [uma01000] Messenger RNA biogenesis [uma03019] Chromosome and associated proteins [uma03036]	0.83
UMAG_04080	UMAG_01103	putative ATP synthase delta chain precursor	Oxidative phosphorylation (uma00190) Metabolic pathways (uma01100)	Oxidative phosphorylation [uma00190]	0.83
UMAG_04080	UMAG_06324	putative F1F0-ATPase complex, subunit OSCP	Oxidative phosphorylation (uma00190) Metabolic pathways (uma01100)	Oxidative phosphorylation [uma00190]	0.81
UMAG_10095	UMAG_06193	related to NSR1 - nuclear localization sequence binding protein	unspecified	Ribosome biogenesis [uma03009] Chromosome and associated proteins [uma03036]	0.914
UMAG_10095	UMAG_15016	mRNA-binding ribosome synthesis protein NOP7	unspecified	Ribosome biogenesis [uma03009]	0.86
UMAG_10095	UMAG_11667	putative ATP-dependent RNA helicase MTR4	RNA degradation (uma03018)	Enzymes [uma01000] Messenger RNA biogenesis [uma03019] Spliceosome [uma03041] Ribosome biogenesis [uma03009] Transfer RNA biogenesis [uma03016]	0.832
UMAG_10095	UMAG_04809	related to EBP2 - required for pre-rRNA processing and ribosomal subunit assembly	unspecified	Ribosome biogenesis [uma03009]	0.805
UMAG_10095	UMAG_10410	putative ATP-dependent RNA helicase HAS1	unspecified	Enzymes [uma01000] Spliceosome [uma03041] Ribosome biogenesis [uma03009]	0.797
UMAG_10095	UMAG_06129	putative ATP-dependent RNA helicase	Nucleocytoplasmic transport (uma03013) mRNA surveillance pathway (uma03015) Spliceosome (uma03040)	Enzymes [uma01000] Messenger RNA biogenesis [uma03019] Spliceosome [uma03041] Ribosome biogenesis [uma03009] Transfer RNA biogenesis [uma03016]	0.775
UMAG_10095	UMAG_05241	putative splicing factor 3b subunit 1	Spliceosome (uma03040)	Spliceosome [uma03041] Chromosome and associated proteins [uma03036]	0.767
UMAG_10095	UMAG_11511	RNA-binding protein YRA1	Nucleocytoplasmic transport (uma03013) mRNA surveillance pathway (uma03015) Spliceosome (uma03040)	Messenger RNA biogenesis [uma03019] Spliceosome [uma03041]	0.765
UMAG_10095	UMAG_02561	putative required for pre-18S rRNA processing	Ribosome biogenesis in eukaryotes (uma03008)	Ribosome biogenesis [uma03009]	0.765
UMAG_10095	UMAG_11734	putative rRNA methyltransferase NOP1	Ribosome biogenesis in eukaryotes (uma03008)	Ribosome biogenesis [uma03009]	0.763
UMAG_01732	UMAG_15016	mRNA-binding ribosome synthesis protein NOP7	unspecified	Ribosome biogenesis [uma03009]	0.98
UMAG_01732	UMAG_05714	related to ERB1 - Protein required for maturation of the 25S and 5.8S ribosomal RNAs	unspecified	Ribosome biogenesis [uma03009]	0.936
UMAG_01732	UMAG_04298	putative required for ribosome synthesis, methylase	unspecified	Ribosome biogenesis [uma03009]	0.925
UMAG_01732	UMAG_00685	putative pseudouridine synthase CBF5	Ribosome biogenesis in eukaryotes (uma03008)	Ribosome biogenesis [uma03009] DNA replication proteins [uma03032]	0.924
UMAG_01732	UMAG_04809	related to EBP2 - required for pre-rRNA processing and ribosomal subunit assembly	unspecified	Ribosome biogenesis [uma03009]	0.914
UMAG_01732	UMAG_01252	putative 60S ribosome biogenesis nucleolar G-protein	Ribosome biogenesis in eukaryotes (uma03008)	Ribosome biogenesis [uma03009]	0.912
UMAG_01732	UMAG_03170	related to DRS1 - RNA helicase of the DEAD box family	unspecified	Enzymes [uma01000] Spliceosome [uma03041] Ribosome biogenesis [uma03009]	0.912
UMAG_01732	UMAG_11727	related to YTM1 - microtubule-interacting protein	unspecified	Ribosome biogenesis [uma03009]	0.903
UMAG_01732	UMAG_01467	putative nucleolar protein	unspecified	Enzymes [uma01000] Ribosome biogenesis [uma03009]	0.902
UMAG_01732	UMAG_04751	related to RRS1 - regulator of ribosome biogenesis	unspecified	Ribosome biogenesis [uma03009]	0.901
UMAG_04587	UMAG_04310	uncharacterized protein	unspecified	Enzymes [uma01000] Spliceosome [uma03041] Chaperones and folding catalysts [uma03110]	0.792
UMAG_04587	UMAG_04995	uncharacterized protein	unspecified	Spliceosome [uma03041]	0.724
UMAG_04587	UMAG_04752	putative pre-mRNA splicing factor important for catalytic step II	Spliceosome (uma03040)	Spliceosome [uma03041]	0.669
UMAG_04587	UMAG_04188	putative RNA-dependent ATPase	Spliceosome (uma03040)	Enzymes [uma01000] Spliceosome [uma03041]	0.667
UMAG_04587	UMAG_12291	uncharacterized protein	unspecified	unspecified	0.661
UMAG_04587	UMAG_11769	putative ATP-dependent RNA helicase SUB2	Nucleocytoplasmic transport (uma03013) mRNA surveillance pathway (uma03015) Spliceosome (uma03040)	Enzymes [uma01000] Messenger RNA biogenesis [uma03019] Spliceosome [uma03041]	0.659
UMAG_04587	UMAG_11882	putative Peptidyl-prolyl cis-trans isomerase	Spliceosome (uma03040)	Enzymes [uma01000] Spliceosome [uma03041] Chaperones and folding catalysts [uma03110]	0.65
UMAG_04587	UMAG_12176	uncharacterized protein	Nucleocytoplasmic transport (uma03013) mRNA surveillance pathway (uma03015)	Messenger RNA biogenesis [uma03019] Spliceosome [uma03041]	0.649
UMAG_04587	UMAG_11913	uncharacterized protein	unspecified	Enzymes [uma01000] Spliceosome [uma03041]	0.642
UMAG_04587	UMAG_03936	putative ATP dependent RNA helicase	Spliceosome (uma03040)	Enzymes [uma01000] Spliceosome [uma03041]	0.642
UMAG_10666	UMAG_02868	putative ribosomal elongation factor EF-2	Spliceosome (uma03040)	Spliceosome [uma03041]	0.994
UMAG_10666	UMAG_02281	putative pre-mRNA splicing factor prp1	Spliceosome (uma03040)	Spliceosome [uma03041]	0.991
UMAG_10666	UMAG_04781	putative small nuclear ribonucleoprotein chain D2	Spliceosome (uma03040)	Spliceosome [uma03041]	0.981
UMAG_10666	UMAG_10312	putative small nuclear ribonucleoprotein E	Spliceosome (uma03040)	Messenger RNA biogenesis [uma03019] Spliceosome [uma03041] DNA replication proteins [uma03032]	0.98
UMAG_10666	UMAG_03738	putative ATP dependent RNA helicase - Brr2	Spliceosome (uma03040)	Enzymes [uma01000] Spliceosome [uma03041]	0.979
UMAG_10666	UMAG_11866	putative U5 snRNP-specific protein	Spliceosome (uma03040)	Spliceosome [uma03041]	0.979
UMAG_10666	UMAG_05608	uncharacterized protein	Spliceosome (uma03040)	Spliceosome [uma03041]	0.972
UMAG_10666	UMAG_10381	putative small nuclear ribonucleoprotein SNRPD1	Spliceosome (uma03040)	Spliceosome [uma03041] DNA replication proteins [uma03032]	0.969
UMAG_10666	UMAG_10805	putative snRNP G protein	Spliceosome (uma03040)	Messenger RNA biogenesis [uma03019] Spliceosome [uma03041] DNA replication proteins [uma03032]	0.969
UMAG_10666	UMAG_12130	putative Small nuclear ribonucleoprotein F	Spliceosome (uma03040)	Messenger RNA biogenesis [uma03019] Spliceosome [uma03041] DNA replication proteins [uma03032]	0.965
UMAG_01174	UMAG_05241	putative splicing factor 3b subunit 1	Spliceosome (uma03040)	Spliceosome [uma03041] Chromosome and associated proteins [uma03036]	0.998
UMAG_01174	UMAG_00305	uncharacterized protein	Spliceosome (uma03040)	Spliceosome [uma03041]	0.998
UMAG_01174	UMAG_11019	uncharacterized protein	Spliceosome (uma03040)	Spliceosome [uma03041]	0.997
UMAG_01174	UMAG_06130	SF3a splicing factor complex subunit PRP9	Spliceosome (uma03040)	Spliceosome [uma03041]	0.997
UMAG_01174	UMAG_00748	putative Splicing factor 3B subunit 5	Spliceosome (uma03040)	Spliceosome [uma03041]	0.995
UMAG_01174	UMAG_10381	putative small nuclear ribonucleoprotein SNRPD1	Spliceosome (uma03040)	Spliceosome [uma03041] DNA replication proteins [uma03032]	0.995
UMAG_01174	UMAG_00737	putative splicing factor 3B subunit 3	Spliceosome (uma03040)	Transcription machinery [uma03021] Spliceosome [uma03041] Chromosome and associated proteins [uma03036]	0.995
UMAG_01174	UMAG_05454	putative Splicing factor 3b, subunit 2	Spliceosome (uma03040)	Spliceosome [uma03041]	0.984
UMAG_01174	UMAG_11983	putative Pre-mRNA splicing factor ini1	Spliceosome (uma03040)	Spliceosome [uma03041]	0.984
UMAG_01174	UMAG_11076	uncharacterized protein	Spliceosome (uma03040)	Spliceosome [uma03041]	0.982
UMAG_10683	UMAG_01091	rRNA-processing protein SAS10	unspecified	Ribosome biogenesis [uma03009]	0.997
UMAG_10683	UMAG_03363	rRNA-processing protein UTP22	Ribosome biogenesis in eukaryotes (uma03008)	Ribosome biogenesis [uma03009]	0.993
UMAG_10683	UMAG_03241	putative required for 40S ribosome biogenesis	unspecified	Ribosome biogenesis [uma03009]	0.99
UMAG_10683	UMAG_00678	related to RRP5 - processing of pre-ribosomal RNA	unspecified	Ribosome biogenesis [uma03009]	0.986
UMAG_10683	UMAG_01310	snoRNA-binding rRNA-processing protein NOP14	unspecified	Ribosome biogenesis [uma03009]	0.981
UMAG_10683	UMAG_10737	related to UTP14 - subunit of U3-containing small subunit processome complex	Ribosome biogenesis in eukaryotes (uma03008)	Ribosome biogenesis [uma03009]	0.965
UMAG_10683	UMAG_10047	related to UTP7 - nucleolar protein, component of the small subunit processome	unspecified	Ribosome biogenesis [uma03009]	0.965
UMAG_10683	UMAG_11689	rRNA-processing protein SOF1	unspecified	Ribosome biogenesis [uma03009] Ubiquitin system [uma04121]	0.963
UMAG_10683	UMAG_05214	putative DEAD box protein (RNA helicase)	unspecified	Enzymes [uma01000] Ribosome biogenesis [uma03009]	0.957
UMAG_10683	UMAG_04356	related to UTP20 component of the small-subunit processome	unspecified	Ribosome biogenesis [uma03009]	0.952
UMAG_03892	UMAG_00293	rRNA-binding ribosome biosynthesis protein RPF2	unspecified	Ribosome biogenesis [uma03009]	0.988
UMAG_03892	UMAG_02262	RNA-binding ribosome biosynthesis protein MAK21	unspecified	Ribosome biogenesis [uma03009]	0.982
UMAG_03892	UMAG_03844	related to SSF1 - Nucleolar protein involved in the assembly of the large ribosomal subunit	unspecified	Ribosome biogenesis [uma03009]	0.971
UMAG_03892	UMAG_15016	mRNA-binding ribosome synthesis protein NOP7	unspecified	Ribosome biogenesis [uma03009]	0.966
UMAG_03892	UMAG_05714	related to ERB1 - Protein required for maturation of the 25S and 5.8S ribosomal RNAs	unspecified	Ribosome biogenesis [uma03009]	0.966
UMAG_03892	UMAG_10304	uncharacterized protein	unspecified	unspecified	0.962
UMAG_03892	UMAG_04298	putative required for ribosome synthesis, methylase	unspecified	Ribosome biogenesis [uma03009]	0.957
UMAG_03892	UMAG_00802	ribosome biosynthesis protein RRB1	unspecified	Ribosome biogenesis [uma03009]	0.95
UMAG_03892	UMAG_02343	mRNA-binding ribosome synthesis protein NOC2	unspecified	Ribosome biogenesis [uma03009]	0.949
UMAG_03892	UMAG_01252	putative 60S ribosome biogenesis nucleolar G-protein	Ribosome biogenesis in eukaryotes (uma03008)	Ribosome biogenesis [uma03009]	0.942
UMAG_00921	UMAG_05714	related to ERB1	unspecified	Ribosome biogenesis [uma03009]	0.869
UMAG_00921	UMAG_02346	putative RNA-binding protein	unspecified	Ribosome biogenesis [uma03009]	0.857
UMAG_00921	UMAG_12138	uncharacterized protein	unspecified	unspecified	0.832
UMAG_00921	UMAG_00743	rRNA-binding ribosome biosynthesis protein UTP25	unspecified	Ribosome biogenesis [uma03009]	0.808
UMAG_00921	UMAG_03617	uncharacterized protein	unspecified	Ribosome biogenesis [uma03009]	0.8
UMAG_00921	UMAG_01091	rRNA-processing protein SAS10	unspecified	Ribosome biogenesis [uma03009]	0.762
UMAG_00921	UMAG_10683	putative ATP-dependent RNA helicase	unspecified	Enzymes [uma01000] Ribosome biogenesis [uma03009]	0.751
UMAG_00921	UMAG_10737	uncharacterized protein	Ribosome biogenesis in eukaryotes (uma03008)	Ribosome biogenesis [uma03009]	0.737
UMAG_00921	UMAG_03363	rRNA-processing protein UTP22	Ribosome biogenesis in eukaryotes (uma03008)	Ribosome biogenesis [uma03009]	0.73
UMAG_00921	UMAG_04665	putative DEAH-box RNA helicase - ECM16	unspecified	Enzymes [uma01000] Ribosome biogenesis [uma03009]	0.729
UMAG_00242	UMAG_00516	related to Nucleolar protein NOP4	Ribosome biogenesis in eukaryotes (uma03008)	Ribosome biogenesis [uma03009]	0.952
UMAG_00242	UMAG_10410	ATP-dependent RNA helicase HAS1	unspecified	Enzymes [uma01000] Spliceosome [uma03041] Ribosome biogenesis [uma03009]	0.944
UMAG_00242	UMAG_10683	putative ATP-dependent RNA helicase	unspecified	Enzymes [uma01000] Ribosome biogenesis [uma03009]	0.935
UMAG_00242	UMAG_10304	uncharacterized protein	unspecified	unspecified	0.934
UMAG_00242	UMAG_01310	snoRNA-binding rRNA-processing protein NOP14	unspecified	Ribosome biogenesis [uma03009]	0.929
UMAG_00242	UMAG_11727	related to YTM1 - microtubule-interacting protein	unspecified	Ribosome biogenesis [uma03009]	0.92
UMAG_00242	UMAG_03892	putative ATP dependent DEAD-box family RNA helicase	unspecified	Enzymes [uma01000] Ribosome biogenesis [uma03009]	0.916
UMAG_00242	UMAG_05714	related to ERB1	unspecified	Ribosome biogenesis [uma03009]	0.909
UMAG_00242	UMAG_15016	mRNA-binding ribosome synthesis protein NOP7	unspecified	Ribosome biogenesis [uma03009]	0.903
UMAG_00242	UMAG_02343	mRNA-binding ribosome synthesis protein NOC2	unspecified	Ribosome biogenesis [uma03009]	0.897
UMAG_00652	UMAG_05714	related to ERB1	unspecified	Ribosome biogenesis [uma03009]	0.875
UMAG_00652	UMAG_15016	mRNA-binding ribosome synthesis protein NOP7	unspecified	Ribosome biogenesis [uma03009]	0.859
UMAG_00652	UMAG_11727	related to YTM1 - microtubule-interacting protein	unspecified	Ribosome biogenesis [uma03009]	0.854
UMAG_00652	UMAG_04298	putative required for ribosome synthesis, methylase	unspecified	Ribosome biogenesis [uma03009]	0.847
UMAG_00652	UMAG_03241	putative required for 40S ribosome biogenesis	unspecified	Ribosome biogenesis [uma03009]	0.835
UMAG_00652	UMAG_03939	related to NOP15 - protein involved in 60S ribosomal subunit biogenesis	unspecified	Ribosome biogenesis [uma03009]	0.833
UMAG_00652	UMAG_04809	related to EBP2 - required for pre-rRNA processing and ribosomal subunit assembly	unspecified	Ribosome biogenesis [uma03009]	0.83
UMAG_00652	UMAG_01252	putative 60S ribosome biogenesis nucleolar G-protein	Ribosome biogenesis in eukaryotes (uma03008)	Ribosome biogenesis [uma03009]	0.83
UMAG_00652	UMAG_01608	related to UTP30 - subunit of U3-containing 90S pre-ribosome	unspecified	Ribosome biogenesis [uma03009]	0.827
UMAG_00652	UMAG_02343	mRNA-binding ribosome synthesis protein NOC2	unspecified	Ribosome biogenesis [uma03009]	0.826
UMAG_06314	UMAG_05714	related to ERB1	unspecified	Ribosome biogenesis [uma03009]	0.875
UMAG_06314	UMAG_15016	mRNA-binding ribosome synthesis protein NOP7	unspecified	Ribosome biogenesis [uma03009]	0.859
UMAG_06314	UMAG_11727	related to YTM1 - microtubule-interacting protein	unspecified	Ribosome biogenesis [uma03009]	0.854
UMAG_06314	UMAG_04298	putative required for ribosome synthesis, methylase	unspecified	Ribosome biogenesis [uma03009]	0.847
UMAG_06314	UMAG_03241	putative required for 40S ribosome biogenesis	unspecified	Ribosome biogenesis [uma03009]	0.835
UMAG_06314	UMAG_03939	related to NOP15 - protein involved in 60S ribosomal subunit biogenesis	unspecified	Ribosome biogenesis [uma03009]	0.833
UMAG_06314	UMAG_04809	related to EBP2 - required for pre-rRNA processing and ribosomal subunit assembly	unspecified	Ribosome biogenesis [uma03009]	0.83
UMAG_06314	UMAG_01252	putative 60S ribosome biogenesis nucleolar G-protein	Ribosome biogenesis in eukaryotes (uma03008)	Ribosome biogenesis [uma03009]	0.83
UMAG_06314	UMAG_01608	related to UTP30 - subunit of U3-containing 90S pre-ribosome	unspecified	Ribosome biogenesis [uma03009]	0.827
UMAG_06314	UMAG_02343	mRNA-binding ribosome synthesis protein NOC2	unspecified	Ribosome biogenesis [uma03009]	0.826
UMAG_00835	UMAG_05714	related to ERB1	unspecified	Ribosome biogenesis [uma03009]	0.875
UMAG_00835	UMAG_15016	mRNA-binding ribosome synthesis protein NOP7	unspecified	Ribosome biogenesis [uma03009]	0.859
UMAG_00835	UMAG_11727	related to YTM1 - microtubule-interacting protein	unspecified	Ribosome biogenesis [uma03009]	0.854
UMAG_00835	UMAG_04298	putative required for ribosome synthesis, methylase	unspecified	Ribosome biogenesis [uma03009]	0.847
UMAG_00835	UMAG_03241	putative required for 40S ribosome biogenesis	unspecified	Ribosome biogenesis [uma03009]	0.835
UMAG_00835	UMAG_03939	related to NOP15 - protein involved in 60S ribosomal subunit biogenesis	unspecified	Ribosome biogenesis [uma03009]	0.833
UMAG_00835	UMAG_04809	related to EBP2 - required for pre-rRNA processing and ribosomal subunit assembly	unspecified	Ribosome biogenesis [uma03009]	0.83
UMAG_00835	UMAG_01252	putative 60S ribosome biogenesis nucleolar G-protein	Ribosome biogenesis in eukaryotes (uma03008)	Ribosome biogenesis [uma03009]	0.83
UMAG_00835	UMAG_01608	related to UTP30 - subunit of U3-containing 90S pre-ribosome	unspecified	Ribosome biogenesis [uma03009]	0.827
UMAG_00835	UMAG_02343	mRNA-binding ribosome synthesis protein NOC2	unspecified	Ribosome biogenesis [uma03009]	0.826
UMAG_10915	UMAG_03738	putative ATP dependent RNA helicase	Spliceosome (uma03040)	Enzymes [uma01000] Spliceosome [uma03041]	0.992
UMAG_10915	UMAG_04411	related to CEF1 - required during G2/M transition	Spliceosome (uma03040)	Spliceosome [uma03041] DNA repair and recombination proteins [uma03400]	0.992
UMAG_10915	UMAG_03842	mRNA splicing protein SYF1	Spliceosome (uma03040)	Messenger RNA biogenesis [uma03019] Spliceosome [uma03041]	0.992
UMAG_10915	UMAG_05454	putative Splicing factor 3b, subunit 2	Spliceosome (uma03040)	Spliceosome [uma03041]	0.991
UMAG_10915	UMAG_03089	uncharacterized protein	unspecified	unspecified	0.987
UMAG_10915	UMAG_04752	putative pre-mRNA splicing factor important for catalytic step II	Spliceosome (uma03040)	Spliceosome [uma03041]	0.981
UMAG_10915	UMAG_04188	putative RNA-dependent ATPase	Spliceosome (uma03040)	Enzymes [uma01000] Spliceosome [uma03041]	0.974
UMAG_10915	UMAG_05163	U2-type spliceosomal complex subunit CWC24	unspecified	Spliceosome [uma03041]	0.971
UMAG_10915	UMAG_05241	putative splicing factor 3b subunit 1	Spliceosome (uma03040)	Spliceosome [uma03041] Chromosome and associated proteins [uma03036]	0.967
UMAG_10915	UMAG_03941	related to Cyclophilin-16 - Peptidyl-prolyl isomerase CWC27	unspecified	Enzymes [uma01000] Spliceosome [uma03041] Chaperones and folding catalysts [uma03110]	0.967
UMAG_04188	UMAG_04752	putative pre-mRNA splicing factor important for catalytic step II	Spliceosome (uma03040)	Spliceosome [uma03041]	0.999
UMAG_04188	UMAG_10430	U2-type spliceosomal complex subunit CWC25	unspecified	unspecified	0.998
UMAG_04188	UMAG_11557	mRNA splicing protein YJU2	unspecified	unspecified	0.997
UMAG_04188	UMAG_03738	putative ATP dependent RNA helicase - BRR2	Spliceosome (uma03040)	Enzymes [uma01000] Spliceosome [uma03041]	0.995
UMAG_04188	UMAG_04411	related to CEF1 - required during G2/M transition	Spliceosome (uma03040)	Spliceosome [uma03041] DNA repair and recombination proteins [uma03400]	0.995
UMAG_04188	UMAG_10057	putative G10 protein	Spliceosome (uma03040)	Spliceosome [uma03041]	0.993
UMAG_04188	UMAG_10027	putative non-snRNP spliceosome component required for DNA repair	Spliceosome (uma03040) Ubiquitin mediated proteolysis (uma04120)	Enzymes [uma01000] Spliceosome [uma03041] Ubiquitin system [uma04121] DNA repair and recombination proteins [uma03400]	0.993
UMAG_04188	UMAG_11905	putative Pre-mRNA splicing factor cwc22	unspecified	Spliceosome [uma03041]	0.989
UMAG_04188	UMAG_12203	related to CWC2 - involved in mRNA splicing	unspecified	unspecified	0.988
UMAG_04188	UMAG_11427	related to SYF2 - pre-mRNA-splicing factor	Spliceosome (uma03040)	Spliceosome [uma03041]	0.987
UMAG_03936	UMAG_04752	putative pre-mRNA splicing factor important for catalytic step II	Spliceosome (uma03040)	Spliceosome [uma03041]	0.947
UMAG_03936	UMAG_04951	mRNA splicing protein SLU7	Spliceosome (uma03040)	Spliceosome [uma03041]	0.945
UMAG_03936	UMAG_10297	mRNA splicing protein PRP18	Spliceosome (uma03040)	Spliceosome [uma03041]	0.941
UMAG_03936	UMAG_11905	putative Pre-mRNA splicing factor cwc22	unspecified	Spliceosome [uma03041]	0.935
UMAG_03936	UMAG_11427	related to SYF2 - pre-mRNA-splicing factor	Spliceosome (uma03040)	Spliceosome [uma03041]	0.93
UMAG_03936	UMAG_01091	rRNA-processing protein SAS10	unspecified	Ribosome biogenesis [uma03009]	0.904
UMAG_03936	UMAG_10737	related to UTP14 - subunit of U3-containing small subunit processome complex	Ribosome biogenesis in eukaryotes (uma03008)	Ribosome biogenesis [uma03009]	0.9
UMAG_03936	UMAG_03842	mRNA splicing protein SYF1	Spliceosome (uma03040)	Messenger RNA biogenesis [uma03019] Spliceosome [uma03041]	0.892
UMAG_03936	UMAG_01310	snoRNA-binding rRNA-processing protein NOP14	unspecified	Ribosome biogenesis [uma03009]	0.885
UMAG_03936	UMAG_06397	U2-type spliceosomal complex subunit CWC21	unspecified	unspecified	0.882
UMAG_11281	UMAG_04752	putative pre-mRNA splicing factor important for catalytic step II	Spliceosome (uma03040)	Spliceosome [uma03041]	0.996
UMAG_11281	UMAG_12224	related to Tuftelin-interacting protein 11	unspecified	Spliceosome [uma03041]	0.996
UMAG_11281	UMAG_04654	Lea1 - U2 small nuclear ribonucleoprotein A'	Spliceosome (uma03040)	Spliceosome [uma03041]	0.995
UMAG_11281	UMAG_12273	uncharacterized protein	Spliceosome (uma03040)	Spliceosome [uma03041]	0.993
UMAG_11281	UMAG_10027	putative non-snRNP spliceosome component required for DNA repair	Spliceosome (uma03040) Ubiquitin mediated proteolysis (uma04120)	Enzymes [uma01000] Spliceosome [uma03041] Ubiquitin system [uma04121] DNA repair and recombination proteins [uma03400]	0.991
UMAG_11281	UMAG_04411	related to CEF1 - required during G2/M transition	Spliceosome (uma03040)	Spliceosome [uma03041] DNA repair and recombination proteins [uma03400]	0.991
UMAG_11281	UMAG_10057	putative G10 protein	Spliceosome (uma03040)	Spliceosome [uma03041]	0.989
UMAG_11281	UMAG_02868	putative ribosomal elongation factor EF-2	Spliceosome (uma03040)	Spliceosome [uma03041]	0.986
UMAG_11281	UMAG_01091	rRNA-processing protein SAS10	unspecified	Ribosome biogenesis [uma03009]	0.985
UMAG_11281	UMAG_00419	related to ATP-dependent RNA helicase	unspecified	unspecified	0.98
UMAG_00419	UMAG_10241	related to DBP8 - ATP-dependent RNA helicase	unspecified	Enzymes [uma01000] Ribosome biogenesis [uma03009]	0.991
UMAG_00419	UMAG_04232	rRNA-processing protein UTP21	Ribosome biogenesis in eukaryotes (uma03008)	Ribosome biogenesis [uma03009]	0.99
UMAG_00419	UMAG_01091	rRNA-processing protein SAS10	unspecified	Ribosome biogenesis [uma03009]	0.989
UMAG_00419	UMAG_00743	rRNA-binding ribosome biosynthesis protein UTP25	unspecified	Ribosome biogenesis [uma03009]	0.989
UMAG_00419	UMAG_10737	related to UTP14 - subunit of U3-containing small subunit processome complex	Ribosome biogenesis in eukaryotes (uma03008)	Ribosome biogenesis [uma03009]	0.988
UMAG_00419	UMAG_10827	snoRNA-binding rRNA-processing protein ENP1	unspecified	Ribosome biogenesis [uma03009]	0.988
UMAG_00419	UMAG_01310	snoRNA-binding rRNA-processing protein NOP14	unspecified	Ribosome biogenesis [uma03009]	0.987
UMAG_00419	UMAG_04665	related to ECM16 - putative DEAH-box RNA helicase	unspecified	Enzymes [uma01000] Ribosome biogenesis [uma03009]	0.986
UMAG_00419	UMAG_03241	putative required for 40S ribosome biogenesis	unspecified	Ribosome biogenesis [uma03009]	0.986
UMAG_00419	UMAG_11642	related to UTP18 - possible U3 snoRNP protein involved in maturation of pre-18S rRNA	Ribosome biogenesis in eukaryotes (uma03008)	Ribosome biogenesis [uma03009]	0.985
UMAG_11913	UMAG_04752	putative pre-mRNA splicing factor important for catalytic step II	Spliceosome (uma03040)	Spliceosome [uma03041]	0.947
UMAG_11913	UMAG_04951	mRNA splicing protein SLU7	Spliceosome (uma03040)	Spliceosome [uma03041]	0.945
UMAG_11913	UMAG_10297	mRNA splicing protein PRP18	Spliceosome (uma03040)	Spliceosome [uma03041]	0.941
UMAG_11913	UMAG_11905	putative Pre-mRNA splicing factor cwc22	unspecified	Spliceosome [uma03041]	0.935
UMAG_11913	UMAG_11427	related to SYF2 - pre-mRNA-splicing factor	Spliceosome (uma03040)	Spliceosome [uma03041]	0.93
UMAG_11913	UMAG_01091	rRNA-processing protein SAS10	unspecified	Ribosome biogenesis [uma03009]	0.907
UMAG_11913	UMAG_10737	related to UTP14 - subunit of U3-containing small subunit processome complex	Ribosome biogenesis in eukaryotes (uma03008)	Ribosome biogenesis [uma03009]	0.9
UMAG_11913	UMAG_03842	mRNA splicing protein SYF1	Spliceosome (uma03040)	Messenger RNA biogenesis [uma03019] Spliceosome [uma03041]	0.892
UMAG_11913	UMAG_01310	snoRNA-binding rRNA-processing protein NOP14	unspecified	Ribosome biogenesis [uma03009]	0.885
UMAG_11913	UMAG_06397	U2-type spliceosomal complex subunit CWC21	unspecified	unspecified	0.882
UMAG_00574	UMAG_03871	uncharacterized protein	unspecified	Messenger RNA biogenesis [uma03019]	0.856
UMAG_00574	UMAG_03144	putative clathrin-associated adaptor complex medium chain	Endocytosis (uma04144)	Membrane trafficking [uma04131]	0.776
UMAG_00574	UMAG_05767	related to ATP-dependent RNA helicase	unspecified	unspecified	0.68
UMAG_00574	UMAG_10737	related to UTP14 - subunit of U3-containing small subunit processome complex	Ribosome biogenesis in eukaryotes (uma03008)	Ribosome biogenesis [uma03009]	0.635
UMAG_00574	UMAG_10988	putative clathrin coat assembly protein ap17	Endocytosis (uma04144)	Membrane trafficking [uma04131]	0.633
UMAG_00574	UMAG_11707	ribosome biosynthesis protein NOC4	unspecified	Ribosome biogenesis [uma03009]	0.615
UMAG_00574	UMAG_11642	related to UTP18 - possible U3 snoRNP protein involved in maturation of pre-18S rRNA	Ribosome biogenesis in eukaryotes (uma03008)	Ribosome biogenesis [uma03009]	0.611
UMAG_00574	UMAG_04752	putative pre-mRNA splicing factor important for catalytic step II	Spliceosome (uma03040)	Spliceosome [uma03041]	0.608
UMAG_00574	UMAG_00678	related to RRP5 - processing of pre-ribosomal RNA	unspecified	Ribosome biogenesis [uma03009]	0.604
UMAG_00574	UMAG_04249	putative beta-adaptin	Endocytosis (uma04144)	Membrane trafficking [uma04131]	0.595
UMAG_11114	UMAG_03871	uncharacterized protein	unspecified	Messenger RNA biogenesis [uma03019]	0.856
UMAG_11114	UMAG_03144	putative clathrin-associated adaptor complex medium chain	Endocytosis (uma04144)	Membrane trafficking [uma04131]	0.776
UMAG_11114	UMAG_05767	related to ATP-dependent RNA helicase	unspecified	unspecified	0.68
UMAG_11114	UMAG_10737	related to UTP14 - subunit of U3-containing small subunit processome complex	Ribosome biogenesis in eukaryotes (uma03008)	Ribosome biogenesis [uma03009]	0.635
UMAG_11114	UMAG_10988	putative clathrin coat assembly protein ap17	Endocytosis (uma04144)	Membrane trafficking [uma04131]	0.633
UMAG_11114	UMAG_11707	ribosome biosynthesis protein NOC4	unspecified	Ribosome biogenesis [uma03009]	0.615
UMAG_11114	UMAG_11642	related to UTP18 - possible U3 snoRNP protein involved in maturation of pre-18S rRNA	Ribosome biogenesis in eukaryotes (uma03008)	Ribosome biogenesis [uma03009]	0.611
UMAG_11114	UMAG_04752	putative pre-mRNA splicing factor important for catalytic step II	Spliceosome (uma03040)	Spliceosome [uma03041]	0.608
UMAG_11114	UMAG_00678	related to RRP5 - processing of pre-ribosomal RNA	unspecified	Ribosome biogenesis [uma03009]	0.604
UMAG_11114	UMAG_04249	putative beta-adaptin	Endocytosis (uma04144)	Membrane trafficking [uma04131]	0.595
UMAG_05767	UMAG_02401	related to poly(a) binding protein II	mRNA surveillance pathway (uma03015)	Messenger RNA biogenesis [uma03019]	0.798
UMAG_05767	UMAG_04752	putative pre-mRNA splicing factor important for catalytic step II	Spliceosome (uma03040)	Spliceosome [uma03041]	0.779
UMAG_05767	UMAG_11511	RNA-binding protein YRA1	Nucleocytoplasmic transport (uma03013) mRNA surveillance pathway (uma03015) Spliceosome (uma03040)	Messenger RNA biogenesis [uma03019] Spliceosome [uma03041]	0.739
UMAG_05767	UMAG_10793	uncharacterized protein	Nucleocytoplasmic transport (uma03013) mRNA surveillance pathway (uma03015) Spliceosome (uma03040)	Messenger RNA biogenesis [uma03019] Spliceosome [uma03041]	0.739
UMAG_05767	UMAG_06210	related to Arsenite-resistance protein 2 (ASR2)	unspecified	unspecified	0.722
UMAG_05767	UMAG_01732	putative RNA helicase required for pre-rRNA processing	unspecified	Enzymes [uma01000] Ribosome biogenesis [uma03009]	0.7
UMAG_05767	UMAG_10095	putative DEAD-box ATP-dependent RNA helicase DBP2	Spliceosome (uma03040)	Enzymes [uma01000] Spliceosome [uma03041] Ribosome biogenesis [uma03009]	0.7
UMAG_05767	UMAG_12176	uncharacterized protein	Nucleocytoplasmic transport (uma03013) mRNA surveillance pathway (uma03015)	Messenger RNA biogenesis [uma03019] Spliceosome [uma03041]	0.69
UMAG_05767	UMAG_06397	U2-type spliceosomal complex subunit CWC21	unspecified	unspecified	0.685
UMAG_05767	UMAG_02281	putative pre-mRNA splicing factor prp1	Spliceosome (uma03040)	Spliceosome [uma03041]	0.681
UMAG_04665	UMAG_10737	related to UTP14 - subunit of U3-containing small subunit processome complex	Ribosome biogenesis in eukaryotes (uma03008)	Ribosome biogenesis [uma03009]	0.999
UMAG_04665	UMAG_01310	snoRNA-binding rRNA-processing protein NOP14	unspecified	Ribosome biogenesis [uma03009]	0.996
UMAG_04665	UMAG_01091	rRNA-processing protein SAS10	unspecified	Ribosome biogenesis [uma03009]	0.994
UMAG_04665	UMAG_02662	putative periodic tryptophan protein PWP2	Ribosome biogenesis in eukaryotes (uma03008)	Ribosome biogenesis [uma03009]	0.993
UMAG_04665	UMAG_11707	ribosome biosynthesis protein NOC4	unspecified	Ribosome biogenesis [uma03009]	0.993
UMAG_04665	UMAG_04152	putative translation elongation factor eEF3	unspecified	Translation factors [uma03012]	0.991
UMAG_04665	UMAG_03363	rRNA-processing protein UTP22	Ribosome biogenesis in eukaryotes (uma03008)	Ribosome biogenesis [uma03009]	0.989
UMAG_04665	UMAG_03062	related to MPP10 - component of the U3 small nucleolar ribonucleoprotein	Ribosome biogenesis in eukaryotes (uma03008)	Protein phosphatases and associated proteins [uma01009] Ribosome biogenesis [uma03009]	0.989
UMAG_04665	UMAG_03241	putative required for 40S ribosome biogenesis	unspecified	Ribosome biogenesis [uma03009]	0.989
UMAG_04665	UMAG_00240	related to UTP4 - U3 snoRNP protein	Ribosome biogenesis in eukaryotes (uma03008)	Ribosome biogenesis [uma03009]	0.989
UMAG_00393	UMAG_12154	related to SKI3 - protein involved in exosome mediated 3' to 5' mRNA degradation	RNA degradation (uma03018)	Messenger RNA biogenesis [uma03019]	0.999
UMAG_00393	UMAG_00460	related to exosome complex exonuclease	RNA degradation (uma03018)	Messenger RNA biogenesis [uma03019]	0.938
UMAG_00393	UMAG_11620	exosome non-catalytic core subunit CSL4	RNA degradation (uma03018)	Messenger RNA biogenesis [uma03019]	0.937
UMAG_00393	UMAG_00978	putative exosome complex exonuclease	RNA degradation (uma03018)	Messenger RNA biogenesis [uma03019]	0.935
UMAG_00393	UMAG_10771	exosome non-catalytic core subunit RRP40	RNA degradation (uma03018)	Messenger RNA biogenesis [uma03019]	0.933
UMAG_00393	UMAG_11761	exosome non-catalytic core subunit RRP4	RNA degradation (uma03018)	Messenger RNA biogenesis [uma03019]	0.932
UMAG_00393	UMAG_10747	related to Exosome complex exonuclease RRP43	RNA degradation (uma03018)	Messenger RNA biogenesis [uma03019]	0.929
UMAG_00393	UMAG_03145	exosome non-catalytic core subunit RRP46	RNA degradation (uma03018)	Messenger RNA biogenesis [uma03019]	0.913
UMAG_00393	UMAG_03227	putative exosome complex exonuclease rrp41	RNA degradation (uma03018)	Messenger RNA biogenesis [uma03019]	0.907
UMAG_00393	UMAG_04216	related to translation elongation factor HBS1 protein	mRNA surveillance pathway (uma03015)	Messenger RNA biogenesis [uma03019]	0.887
UMAG_11667	UMAG_03145	exosome non-catalytic core subunit RRP46	RNA degradation (uma03018)	Messenger RNA biogenesis [uma03019]	0.998
UMAG_11667	UMAG_00978	putative exosome complex exonuclease	RNA degradation (uma03018)	Messenger RNA biogenesis [uma03019]	0.998
UMAG_11667	UMAG_10549	related to Glioma tumor suppressor candidate region gene 2 protein	unspecified	Ribosome biogenesis [uma03009]	0.997
UMAG_11667	UMAG_11761	exosome non-catalytic core subunit RRP4	RNA degradation (uma03018)	Messenger RNA biogenesis [uma03019]	0.994
UMAG_11667	UMAG_00460	related to exosome complex exonuclease	RNA degradation (uma03018)	Messenger RNA biogenesis [uma03019]	0.992
UMAG_11667	UMAG_03227	putative exosome complex exonuclease rrp41	RNA degradation (uma03018)	Messenger RNA biogenesis [uma03019]	0.99
UMAG_11667	UMAG_10771	exosome non-catalytic core subunit RRP40	RNA degradation (uma03018)	Messenger RNA biogenesis [uma03019]	0.989
UMAG_11667	UMAG_10747	related to Exosome complex exonuclease RRP43	RNA degradation (uma03018)	Messenger RNA biogenesis [uma03019]	0.987
UMAG_11667	UMAG_00678	related to RRP5 - processing of pre-ribosomal RNA	unspecified	Ribosome biogenesis [uma03009]	0.982
UMAG_11667	UMAG_01153	snoRNA-binding rRNA-processing protein DIP2	Ribosome biogenesis in eukaryotes (uma03008)	Ribosome biogenesis [uma03009]	0.981
UMAG_03738	UMAG_02868	putative ribosomal elongation factor EF-2	Spliceosome (uma03040)	Spliceosome [uma03041]	0.99
UMAG_03738	UMAG_02281	putative pre-mRNA splicing factor prp1	Spliceosome (uma03040)	Spliceosome [uma03041]	0.998
UMAG_03738	UMAG_11866	putative U5 snRNP-specific protein	Spliceosome (uma03040)	Spliceosome [uma03041]	0.998
UMAG_03738	UMAG_00737	putative splicing factor 3B subunit 3	Spliceosome (uma03040)	Transcription machinery [uma03021] Spliceosome [uma03041] Chromosome and associated proteins [uma03036]	0.997
UMAG_03738	UMAG_04781	putative small nuclear ribonucleoprotein chain D2	Spliceosome (uma03040)	Spliceosome [uma03041] DNA replication proteins [uma03032]	0.996
UMAG_03738	UMAG_10312	putative small nuclear ribonucleoprotein E	Spliceosome (uma03040)	Messenger RNA biogenesis [uma03019] Spliceosome [uma03041] DNA replication proteins [uma03032]	0.996
UMAG_03738	UMAG_12130	putative Small nuclear ribonucleoprotein F	Spliceosome (uma03040)	Messenger RNA biogenesis [uma03019] Spliceosome [uma03041] DNA replication proteins [uma03032]	0.996
UMAG_03738	UMAG_04188	putative RNA-dependent ATPase	Spliceosome (uma03040)	Enzymes [uma01000] Spliceosome [uma03041]	0.995
UMAG_03738	UMAG_05241	putative splicing factor 3b subunit 1	Spliceosome (uma03040)	Spliceosome [uma03041] Chromosome and associated proteins [uma03036]	0.995
UMAG_03738	UMAG_00364	U4/U6-U5 snRNP complex subunit PRP31	Spliceosome (uma03040)	Spliceosome [uma03041]	0.995
UMAG_00282	UMAG_02281	putative pre-mRNA splicing factor prp1	Spliceosome (uma03040)	Spliceosome [uma03041]	0.9
UMAG_00282	UMAG_12130	putative Small nuclear ribonucleoprotein F	Spliceosome (uma03040)	Messenger RNA biogenesis [uma03019] Spliceosome [uma03041] DNA replication proteins [uma03032]	0.853
UMAG_00282	UMAG_11043	mRNA splicing protein SMD3	Spliceosome (uma03040) Mitophagy - yeast (uma04139)	Messenger RNA biogenesis [uma03019] Spliceosome [uma03041] DNA replication proteins [uma03032]	0.852
UMAG_00282	UMAG_11866	putative U5 snRNP-specific protein	Spliceosome (uma03040)	Spliceosome [uma03041]	0.842
UMAG_00282	UMAG_10312	putative small nuclear ribonucleoprotein E	Spliceosome (uma03040)	Messenger RNA biogenesis [uma03019] Spliceosome [uma03041] DNA replication proteins [uma03032]	0.841
UMAG_00282	UMAG_10381	putative small nuclear ribonucleoprotein SNRPD1	Spliceosome (uma03040)	Spliceosome [uma03041] DNA replication proteins [uma03032]	0.828
UMAG_00282	UMAG_04781	putative small nuclear ribonucleoprotein chain D2	Spliceosome (uma03040)	Spliceosome [uma03041] DNA replication proteins [uma03032]	0.817
UMAG_00282	UMAG_10738	related to SNU66 - component of the U4/U6.U5 snRNP complex	Spliceosome (uma03040)	Spliceosome [uma03041] Ubiquitin system [uma04121]	0.77
UMAG_00282	UMAG_00737	putative splicing factor 3B subunit 3	Spliceosome (uma03040)	Transcription machinery [uma03021] Spliceosome [uma03041] Chromosome and associated proteins [uma03036]	0.77
UMAG_00282	UMAG_00364	U4/U6-U5 snRNP complex subunit PRP31	Spliceosome (uma03040)	Spliceosome [uma03041]	0.768
UMAG_04997	UMAG_11049	exoribonuclease II	unspecified	Enzymes [uma01000] Mitochondrial biogenesis [uma03029]	0.963
UMAG_04997	UMAG_03702	putative exosome catalytic subunit DIS3	RNA degradation (uma03018)	Messenger RNA biogenesis [uma03019]	0.871
UMAG_04997	UMAG_01220	related to SSD1 protein	unspecified	Messenger RNA biogenesis [uma03019]	0.871
UMAG_04997	UMAG_03648	tRNase Z	unspecified	Enzymes [uma01000] Transfer RNA biogenesis [uma03016]	0.748
UMAG_04997	UMAG_00460	related to exosome complex exonuclease	RNA degradation (uma03018)	Messenger RNA biogenesis [uma03019]	0.588
UMAG_04997	UMAG_10747	related to Exosome complex exonuclease RRP43	RNA degradation (uma03018)	Messenger RNA biogenesis [uma03019]	0.553
UMAG_04997	UMAG_00576	related to LRP1 - nuclear exosome-associated nucleic acid binding protein	RNA degradation (uma03018)	Messenger RNA biogenesis [uma03019]	0.549
UMAG_04997	UMAG_11213	exosome nuclease subunit RRP6	RNA degradation (uma03018)	Messenger RNA biogenesis [uma03019]	0.54
UMAG_04997	UMAG_03145	exosome non-catalytic core subunit RRP46	RNA degradation (uma03018)	Messenger RNA biogenesis [uma03019]	0.54
UMAG_04997	UMAG_11761	exosome non-catalytic core subunit RRP4	RNA degradation (uma03018)	Messenger RNA biogenesis [uma03019]	0.54
